# Supplementary material for: Application of a targeted-enrichment methodology for full-genome sequencing of Dengue 1-4, Chikungunya and Zika viruses directly from patient samples
Source: PLoS Negl Trop Dis. 2019 Apr 25;13(4):e0007184. doi: 10.1371/journal.pntd.0007184 (PMC6504110; doi:10.1371/journal.pntd.0007184)
Supplement: S2 Table — (XLSX) [file pntd.0007184.s007.xlsx]

## Sheet: Sheet1
S2 Table - Baits used in this study
Baits	Bait type	Gibbs free energy	Enthapy	Entropy	GC	Melting temperature (◦C)	Sequence
Bait-009-D1	Conserved	-2.46	-106.2	-306.79	54.17	79.97	AGGCAGCACGGTTTGCTCAAGCCGTGGCTTTCGGCCTGACTTCATTTTACGTCCTTGGACGGGGCTCACAGGCAGCATAGCTCTTTCCGTACTATGGCTTAATCCGGCCTGACTTCTTAC
Bait-018-D2	Conserved	-1.21	-80.2	-233.59	50.83	78.19	ATGGTAAATGTGGCATGACACATTAGGTCCACAATCTCCCGCCCGGTGTGCTCAGCTCTGATGGCTGGGGTTTGGTATCTTATTGGAAGTCCTCTAAGAGCTTCCTCCATTTCAGCTGCC
Bait-018-D2	Conserved	1.04	-11	-35.61	41.67	74.51	TGGTTCTTGAGAGGGTTGTTAGAAAAATAGCTGTTGGATTGAGACCTTTGATCGTCAATGCTAATGGTATCCAATCTGTTTTTTGCTGTGAGGATGTTAAGAGCAGTGGGGAAACGGACA
Bait-023-D4	Conserved	-0.3	-34.2	-100.25	46.67	76.4	GCACCGTTGTCATGGCCATTCCTATTACCATTAGTGCTGTCTCTCTTGAAGTGAGTTTCCTTAAAAACACACCCAGCACGTATCCTGGTGACATCTTGAACACTGCCATGATGGCTAGGT
Bait-024-D4	Conserved	-0.11	-24.7	-72.72	50	77.79	GTTTCCTCGACGTCCCGTATGGAGAAAGAGCCATCTTCATCCTGCTTCACTTCTATGATTGGGCTTGAGCCTGTTATGTCTGCCATTTCATCCCACTGCACATTGGCGGCCTTCTCTAGT
Bait-025-D2	Conserved	0.52	-34.4	-103.27	47.5	76.66	CAACTAGTAGTATTGCATGTTTCGTTCCTACTCGGGTCCTGAGCATTTCTTCCAGGAACAATGCCATTCCCAAGACTCCTAGTGAAAAGTTGTCAATCTGCCCATGTCCGGCTGTGACCA
Bait-026-D2	Variable	-0.82	-65.5	-191.28	44.17	75.28	CAGTCCGTTTTTTGTTGTGAGGAAGTCAAGAGGAGTGGTAATACAGAAACTGCTGCCAATATGGTGCAGCCCACTCTCCATGCATGCTGGAGTATCATGACATTTGGAATACATAGCATA
Bait-027-D2	Conserved	-0.82	-21.6	-61.45	40.83	73.68	GATCTGAGTAAGTTCTTGCATCCAACCATCTGGGTTTTAATTTTTTCCTCTCACCTTCTTTCGTCCAAACTTCCACTTCCATGTTCTCCTCCAGGATCTGATTGTTTCTGATTCCATCAA
Bait-027-D2	Variable	-0.82	-21.6	-61.45	41.67	74.69	TTCTTCCGGCTGCAAATTCCTTAAATTCTTTTAGCGCCAGTGGGTCAGAATAGATCCTAGCATCCAACCATCTGGGTTTCAATTTCTTCCTTTCCCCTTCTTTTGTCCAGATTTCAACTT
Bait-028-D2	Conserved	-1.7	-45.7	-130.12	47.5	77.12	TCTCAAGATCCAAGTTTCAATTCTCTGGGCATGTTTCCAGGCCCCTTCTGATGACATCCATGTTTCAGTTCGTGTCTCCAGTCCCATTCCCACATGTGGAACGAGTGCCACTGATCTTTT
Bait-029-D2	Conserved	0.19	-43.4	-128.91	44.17	75.86	TTTTCCTTCCATGTTCTTTTTGCATGTGAACATAGCACAGGTCACAATGCCTCCCTTTCCAAATAATCCACATCCATTTCCCCATCCTCTGTCTACCATGGAGTGTTTGCAGACGAACCT
Bait-030-D4	Conserved	0.15	-25.2	-74.97	52.5	78.99	TTCCAAGCCCCTTCCGATGACATCCATGTCTCAGCTCTTGTTTCCAATCCCATTCCTGAATGTGGTGTTAAAGCTACTGAGCGCTTCTCTCGCCTCCGTTCTCCGCTCTGGGTGCATGTC
Bait-031-D4	Conserved	-1.33	-35.8	-101.94	43.33	75.28	GATAAGGCTCTCCTTGCGTTGGACATCTTGTTGCCGTGGTTATGTTTGATATTGAGGCTTCAATGCAATAGGTTCTTAACAGAGCCACTTCCTTGGCTGTTGTCTTGGTCAGTTCAAAAT
Bait-032-D4	Conserved	-0.32	-26.9	-78.6	53.33	78.88	CCACTTCTGTGGCTCCGGCGAGGGCAGAATGCATGGCTCCCTCCTGAGATCCTAGCACTGTCACATCCTGTCTCTTGGCATGAGGAACCTTGAATGTCACCATTCTCTCTTTGTGATTCC
Bait-033-D4	Conserved	0.72	-44.5	-133.73	47.5	77.49	GGTGCACAGCCTTTCCCAATGATGTGAACAGTCCACCAACGGAACCAAAATCCCAAGCTGTTTCACCTAGAATGGCCATTCGTTTTGCACCTCTGTATGTGGACTCAAACATCTTGCCAA
Bait-034-D2	Conserved	0.83	-9.1	-29.37	42.5	74.73	CATGTTGTGTTTCTGCTATTTCCTTCACAACTTTAAACTTTCCTGTGCACATGGAGTATGACATTCCTTTGAGCTGTAGTTTGTCCATCCTCAGCCTGCACTTGAGATGTCCTGTGAACA
Bait-035-D4	Variable	-2.29	-76.7	-220.05	54.17	80.2	TGTCCCGGGGCATTCTCCAAAGTCTATCTCCAATTTGCCTAGGTGCCATGGGCCCACGGTTTGCGTGGCATAGCCCTGACGGTAATTGTGCTGTGAAAAGGGGCCTGCATATGATCTTGG
Bait-048-D4	Conserved	-2.02	-66.6	-190.98	49.17	77.68	GTTCCACACTTTGAGCATATCTTCAGTGGTCATCCACTGGTGATGAGCGTGGATTGACCATGTTGTTCTGCTTGTTGGAAACCATTCCGTTGGAACTGCTGAGCATATGGCCATGGAGGC
Bait-050-D4	Conserved	-2.37	-43.4	-121.34	49.17	76.88	GATATGCCAGCAGAAGCTACCTTATAGCTCAGCCACACCGGAAGGTCTCCTCTCCTCATTAATTCCACAAAAGTCTTCCTTTGTTCCCCTCTGAGGCGAAACTCTCCATCAATGGCTTGG
Bait-051-D4	Variable	-2.11	-29.3	-80.41	52.5	78.33	CCGGCTGTCATAGCACCTAGTAGAGCTACAAGCATGAGTGTTTCCAGTGACTCCGGGAGTTCGTTCAGGGCGTGTTGGTAGGCCCTCCCTCCTTTTTCTGTTGTGTGGAGCATAACTATG
Bait-052-D4	Conserved	0.65	-19.6	-59.88	40.83	73.7	TCTTTTCTTTCGAAAAATGTCCTCATCCACTTCATAATCTGGCTCACCAATTCTTTCGGCTTGCGTTATGGCACTAACGTAATCACCTGATTTGGTAACTACTCCATTTCCATAGAGTCC
Bait-053-D4	Conserved	0.13	-25.7	-76.39	48.33	77.17	ACAAACCACACAGTTTTCCCTTGGTAGTCTGTTATCCAGTCGAACCCTGTGTTCCATGACCTTTCCGGAATTTCCCTCTCGATGTCTTCTATTGGGCTGTTGCTCTGGGGAAAGGGATCT
Bait-054-D4	Conserved	0.21	-29.7	-88.45	45	75.76	GATACGCCCAGGTTCTGTATGGGTTTTCCTGATCATAATGCCAGGTTTCTTTGTGCTCTTCTTGCAATCGCTGAAGCCTTCTCCCAATGATTGTCATGTCTGGTTTTTCTGTTTCAGTGG
Bait-055-D4	Conserved	-1.07	-37.3	-107.14	48.33	77.61	AACCAGTTCCCAAAACCGGCTGTCATTCACAGCTTCACTGGCTGATGTCCATCCCTGTTCTTCCTGAAAGACTGCGCCTATGGCTGCGTTTGATCTAACTTTTGAGATGAACTCTTCCCT
Bait-057-D4	Variable	0.46	-43.4	-129.71	43.33	73.79	TTCAGTCCTATCCACTTCTAGTATTCCACTTCTTTTGTACTCTTCAAACTCTTTTCTGTCTAATGAGTTTAGCTGTCTCTTCCACTTCTCTCCCAGTGTCTCTCCTGTGGTCCCAGTTCC
Bait-068-D1	Conserved	0.61	-0.2	-2.4	42.5	74.13	GGCCCTGCTGTTTGTGTGAAATATCCTGGTCTGTAGTTGTGCTGAGATATTGGTCCTCCATATATCTTTGGAATTATCATTTCACTTTCCAGAACTCCATTGCTCCATAGAGTGTGGGAT
Bait-069-D1	Variable	0.3	-47.2	-140.47	37.5	72.99	TTTTTTTCCCTTGAGCCAAGATTCCAGCAACATCTCCTACAACCACTGTGAATTTCATGTCATTTTCAAGTAAGATGTGGTTCAGTTCATTTGATATTTGCTTCCACATGATGTTCTCGA
Bait-070-D1	Variable	0.11	-33.9	-100.58	50	77.73	ACGTGAACACTCCTCCTATAGAACCAAAGTCCCATGCGGTGTCTCCTAGTATGGCCATCCTTCGTGCTCCTCTGGCAGTTGCCTCAAACATTTTCCCTATGCTGCTTCCTTTCTTGAACC
Bait-072-D1	Conserved	-0.14	-31.5	-92.74	46.67	77.3	TTCGTCGACACACAAAGTTCGCGTCTTGTTCTTCCACCAGTGTGGCTTCTCCTTGTGTTGGACATCTTGAATCGGTGGTGGTGTTTGATATTTTAGCTTCAATGCACAGTTTGCGCAGGA
Bait-074-D1	Conserved	-9.06	-183.8	-516.75	45.83	76.66	TCTCTTCGCCAACTGTGAAACAGTTGACACGCGGTTTCTCGCGCGTTTCAGCATATTGAAAGACGGTCGACCCGTCTTTTTCCGTTGGTTGTTCATCAGAGATCTGCTCTCTAAATAAAA
Bait-075-D3	Conserved	-1.44	-78.6	-228.18	59.17	81.09	GGTCTCCTCTAACCTCTAGTCCTTTGCAAGGAGGTACAGCTTCCCTCAGTGCTCGGGCCCCGCTGCTGCGTTGTGTCATGGGAGGGGTCTCCTCTAACCGCTAGTCTGCTACACTGTGCG
Bait-080-D1	Conserved	0.04	-36.9	-109.24	38.33	73	GTGAACTTAGTAAAATGCTGACTATTCCAACAGCCATAATTCCTTCATTGAGGGGCCAACTTTTCCTTCCCCAGATTTTGTTTTCTGTTATAAGAAACATGGTTAGTGGTTTGCATCCAA
Bait-081-D1	Variable	-0.47	-13.7	-39.12	48.33	76.94	AGCTAGGTACGTCGTTCCCATCCCCATCCTGTCGGAAGCGTTGGCTCCAACCATGATGCATAATCTGATCAGATCATTCCATGTCAATTGTCCCATTATGAGAAGGAAGAACACAGCCAG
Bait-092-D2	Variable	0.23	-27.6	-82.3	49.17	76.93	CTGGTCTTCCCTTTTCCCTAGGTATGGTATGTCTTCCCATGATTCTACGGGGGTCTTGTCTTCCATCCATGGATTGTCCTGGATCCACACCCTGTTCCAAACTGCTAACATGTCTTCCGT
Bait-097-D2	Conserved	-3.33	-136.3	-393.23	52.5	78.1	CCCTCTTCTTTGTGCTGCACTAGAGTGGGTCACTGGCATAGGTCCTGCCAGGATCACCCGCTCTTCACCATCTGTTAGTATAACTGGTTTCATGCAGCGTCTGGGGTCTATAACCCTCTC
Bait-097-D2	Conserved	-0.79	-36.3	-105.01	43.33	75.15	GTTCAATCCTCTTTCCTTTATGCATTAGAACAGCGCCACGTGTGACATGCCACATTGTATGGAATGTTCCTTCTTTGTAAACTCCGGCTCCGATCTGGGAATATCCAAGAATCCCTTTTT
Bait-120-D1	Conserved	0.08	-21.3	-63.23	48.33	77.45	TCTTCCACAACCGAGGTCTATGACTTTCCCTTCTGGTTTCACAAGGTTCCTCTCCACAAACCACCTCAGTTTGGCCGTTCCTCTCGACACTGCGTGTTTGGTTGTTTCTCCTCTTTTCAA
Bait-122-D1	Variable	-1.25	-65.4	-189.71	54.17	79.34	TATCCAATGGGGCTCCACACTGGCCATCCATAGCAGTACGCTTGAAGCCATCACGCAGAGTAGGCCGATAGATGTTTTCCCTAGGCCCCTTCCTGATAGGAAGAACAGCGTCACTCCACC
Bait-123-D1	Conserved	-0.7	-38.9	-112.97	51.67	78.25	TGTCCAGATCTCCACGTCCATGTTCTCCTCCAACACCTGGTTGTTCCTTTCCCCATCAAAGCACCACCTTCTGTCGGAGTACTGGAAGCCTTCTGAGGCAACTTTGTAGGATAGCCAGAC
Bait-124-D1	Variable	-0.76	-56.5	-164.84	56.67	80.42	CTCTGGGCGGCACTGGCCACAGTCACTGGCATCGGTCCTGCTAAAATGACACGCTCTGGACCATCTTTTAGTATTACCGGTTTCAGACACCGTCTTGGGTCTATCACCCTGTCGGCCCGG
Bait-125-D2	Conserved	-0.82	-33.2	-95.76	42.5	74.5	TCATGATTAACTCATGGAAATGGTGTGAACAGAAGGGCACTTGTGTCCAATCGTTCCATCCTCTTGAAGGTTCCCATTGTTGTATGTCTTTCCTAACCTTTCCCATGTCATTTAGAGCTG
Bait-126-D1	Conserved	-0.21	-18	-52.61	45.83	75.43	ACTGACGTAGGTTCCACTTGTTGTCACCACTCCATTTCCATAAAGACCTACTATTTTTCCCTCTCTGTTCACGATGGGAGATCCAGATGTGCCGGGTTTAAAATCTAGAGCTATGGCTCC
Bait-127-D1	Variable	-0.3	-50.4	-148.16	41.67	73.73	CATAATTCTATAGATACCATCATCAAGAACTGCTCTTTCCACTTCTGGAGGGCTAGGTGTGTCCCATAACACTCCAGATCTCTGTTTCTTTTTCTGCCAAAAGTACCACACAAAAAGGGT
Bait-129-D2	Conserved	0.01	-31.1	-92	42.5	74.94	TAGGAGCATTACTTGTCCCAACTGCTTTTCAAACTTTGGATCATAGGGTATTGGATCTAGGTCAATCACTGTTATTCCATCGACAGTTGGGTTTTTCATGATGCCCGCTGCTGCTCTTTT
Bait-130-D2	Conserved	-0.11	-22.3	-65.62	48.33	76.38	CCCATATGTTGACATGGGGATGGGTTCTTCGTGTCCTGGTCCTCCTTTTGTTAGGCCTTTGACTTCTCTTACATTCTTTAGTCCTCCACAATAGTATGACCAGCCTCCTCTGCCACAACC
Bait-131-D2	Conserved	-0.73	-86.2	-252.76	45.83	76.58	TGACCACTCCGTTCACCATGGATGATGCTGATCCAGTCTGTTTTGTTTCATAGCTGCCATGGTAAGCCCATGTTTTGTATGGGTGGTCTTGGTCATAGTGCCATGATGTTTCATGCTCTT
Bait-132-D2	Conserved	-0.13	-34	-100.16	50.83	77.6	GGTGAAGGAACGTCCCATAGCACTCCGGCCCTCTGTTTTTTTGTCTCCCATAGGTACCAAGCCGCGGCTGTGATTGGGATTGACACTGGGAATAGTCCTGATATTACTAACAGTCCTGTC
Bait-132-D2	Variable	-1.55	-93.1	-270.74	46.67	76.27	AGGATTTTCATAGTCCATGAAACCCCACTGAAGGCAGCTCCATAGATTGCTCCAAAGACTTGGTGGAGAGCCTTTCCTATAGATGTAAACACTCCTCCCAAGGATCCAAAATCCCAGGCT
Bait-135-D1	Conserved	-0.92	-60.2	-175.31	49.17	77.25	TATCCTCTGGCCAATGATATCTAGGTTGGCTACCTCTGGTTCCACTGCCACATGTCTTGTTCCAGCGCCTAAGTCCACGTCTCTTTCATATGTTGGCTTCCTGTGAGCCATTGTGAATCG
Bait-151-D1	Conserved	-2.29	-68.9	-196.98	57.5	81.12	TAACTGCATTGCTCTGTGGAAAGGCCTCCACCGATCCTGGGGGAGTGGCTGTCATGAAGATCGCAGCTGCTTCACCCATACCCACTCGGGTTGAGATGTACCCTCTGGCCGCTATGCTGG
Bait-159-D2	Conserved	0.05	-30.6	-90.64	49.17	78.21	TTCCAGGAAACCCATCTCGTTTGCCATGGTTGCGGCCACCACTGTGAGGATGGCTATGACAACGTAGGTCAATTGGTTGTCTTGGGGTGTTCTCTGTTTTTCTGGTTCTGGAATGAGCAA
Bait-163-D3	Conserved	-0.72	-27.4	-78.9	40	72.92	GTCCCAGTTGCTTTTCAAATTTTGAATCATATATTACAGGATCTAGGTCTATTGTCATTATCCCATCCACCGTTGGATTCTTCATTATTCCAGCAGCTGTCCTTTTCTGAGCTTCACGAG
Bait-164-D3	Conserved	-2.77	-55.7	-156.53	43.33	75.24	TTTCATTGGCTGCTACTATTGCAGCCAGTGTAAGTATGCCTATCACGACATATGCGAGTTGGTTGTCTTGGGGAGTTCTCTGCTTTTCTGGTTCTGGTATAAGCAACACCATCATGAAAA
Bait-165-D3	Conserved	-1.26	-26.4	-74.35	46.67	76.03	CCAATGACATCCATGTTGGGTGTTTCTGGTTCCGCATTGACATGTCGAGTTCCTGCTCCTAAATCCACATCTTTCTCTATGGTGGGTCTCCTGTGTGTCATTGTGAATCTGTTCAGTAGC
Bait-166-D3	Conserved	-0.06	-25.4	-74.94	47.5	76.92	TAATATGACCAGCCTCCTCTTCCACAGCCCAAGTCTATGACTCTTCCTTCGGGAATGACCATGTTTCTCTCCACAAACCATTGAAGTTTTGCGCTACCTCTGGACACGGCATGATGTGTT
Bait-167-D3	Conserved	-0.45	-28.6	-83.25	49.17	77.78	GGCATGGTTTGAAAGTTCTTTGGGTTCTTCCCAGGCTCTACGGCAATAACCTGCACCTCCTCCCCCTTTTGCCATTGTGCGCTCAATCTCCATCCTCCTCCGTATGAAATCAGATCTTTT
Bait-168-D3	Variable	-0.7	-30.4	-87.83	47.5	76.76	ACTCTTCCTATTTCTGTCACAAGATCAAGGGCGATTGACTTTCTGCCAGCCGCAAATTCCTTGAATTCCTTGAGTGCTAAGGGATCTGAATAAGTGCGGGCATCAAGCCACCTAGGTCTC
Bait-172-D3	Conserved	-0.46	-68.1	-200.03	45.83	76.18	CCAAACTCTCCAAGTTTCTTCTCTCTCTTGCCCATCATGTTGTAAACGCAGCTTCCACACTTGCCCAATTTGTGGAGTTCACGTTCTCTGTCCACGAGTTTCCAGAATTCTTCATCCTCA
Bait-191-D4	Conserved	-4.05	-100.4	-284.93	50.83	78.07	GTTGGCGGGATGGAAAGAACTCGCAAAAACGTGATGAATGCTAGCACCATCCGTAAGGGTCCTTTCCCGGAGAAAAGTCCGGTTGAGAATCTCTTCACCAACCCTTGAGGGGTTGATACG
Bait-192-D2	Conserved	0.47	-39.9	-119.38	37.5	71.9	GATCGTTTTCCTGCCTGCATGATTCCTTTGATGTCTCCTGTCATAATAGTTAACTTCACCTCATTTTCTGATAGAATGTGATTCAATTCTGGTGTTATTTGTTTCCACATCAGATTCTCC
Bait-194-D4	Variable	-2.45	-167.8	-488.98	55.83	81.31	CGTGGCGCATGGCCTCCCTGGGAATTTTACGCCTCCCATTATTGGCGGAGCTACAGGCAGCACGGTTTGCTCAAGCCGTGGCACAAGTGGCCTGACTTCAATGGTCTCTTTGGTGTTTGT
Bait-197-D3	Conserved	0.03	-47.1	-139.38	48.33	77.01	GGAACATTTTCCCAGGTTGTGACTGGAGTTTTGTCTTCCATCCATGGATTGTCCTCGATCCACACCCTGTTCCAGACAGTAAGCATGTCTTCTGTGGTCATCCACTGATGGTGAGCATGA
Bait-206-D4	Conserved	-0.72	-59.3	-173.24	42.5	74.88	GCTCTTCGTTCATTGGGGCATTCGGAGGTGTCTGGTCCGTCTATTAAAAATGTGCTGTTTCTTGCTTCTGGGGTAAAGATTTTTGCTTTTCCCCATGTCTTCCATGAATATTTCAGATCA
Bait-277-D2	Conserved	-2.45	-64.6	-183.79	48.33	76.8	ACTCCACTCAGGGAGTTCTCTCTGGAGAACCAGTGATCTTCATTTAAGAATCCTAGGGCTTCAAACTCTAAGAAGCGTGCTCCAAGCCACATGTACCATATGGCTCTGCTGCCTTTTGCC
Bait-278-D3	Conserved	-3.02	-97.1	-278.22	53.33	79.66	CTCCCATAGCTGCCACAGTCATTGGGAGCCAGTCTGTTTTCCTCATGCTCGAAGACTGGCACACTGGTAAAAGCGAAACTCCGGCCAAAATCAGGGTGGCTGTTCTCCAGGCAACAGTCA
Bait-279-D3	Conserved	-0.03	-25.9	-76.5	44.17	75.64	TCCACTTCCACATTTGAGTTCTTTGCCTTTCCAGTTTATGACACACCCCATGTCAGCTTGTACCACGGCTCCCAGATAGAGTGTAATGATTCCTATCGCAATGCATGAAAATGACATGGA
Bait-280-D3	Conserved	0	-61.4	-181.58	45.83	76	TCCCTTGTCCATCCTCTGTGGAGAAAGGAATCTTGCAAGGTGCATCTTCCCCTTTGTACTCAACCTTAATGAGTATTGTCCCATGCTGCGTTTCGGAGACTTCTTTCTTCAACACAAAGG
Bait-281-D3	Conserved	-1.24	-45.2	-130	43.33	75.13	AATTTTCCTCTCATCACCTCTTCAAAGAGGATTGCCAAACACAAGACACCCATTGTGAAGTTGTCCACCTTTCCACTCCCTGCTGAGGCTAAAGACTTTACCATGTTCTCTTCTTTCTCA
Bait-282-D3	Conserved	-0.64	-78	-228.77	50	77.24	CGACATTAGCCTATGGTCACATAGTTGGGTGTACACCTCTCGGAGTTTCAGCCATATGTTGGTTGTGAAGACTCCGAACCCGTAATCTTCCACCTCCCACACATTCCATGCTCTTGAGGC
Bait-283-D3	Conserved	0.83	-14.5	-45.33	46.67	76.56	TGTTATCTCAGCCGTGACTCCCTGCGTTTCATTTCCCACCTGGTGTTGGTCTCCTGTGTGCACTGTAATGATGACGGTGTATTTGAGGTTCTCATATTGCACCACTTTTCCCTCTATTGA
Bait-284-D3	Conserved	-2.58	-61.2	-173.36	56.67	80.85	CATCCAGGTTTGGGTGCGTGTGTCCAGTCCCATGCCGACATGGGGAGCTAACGCCACTGATCTCTTGTCGCGTCTATGCTCTCCAGCTTGATTGCACGTTCCGTAGGTCACCCATGTCGA
Bait-285-D1	Conserved	-0.15	-8.2	-23.81	45	76.05	AGGCGAGAAGTGGAACTCCTATGTCCATCTTCGATATTGGCCATCCCTTGTCAAGTCCCATCAATATAGCTGCCTGGTTTGCAATAGCTGTCAGGGAAATATTTGCCGTTGTGTTTTCAA
Bait-286-D1	Conserved	-0.71	-41.8	-121.51	43.33	74.49	TTTCCCCCTGGAATCTTTGATATGTCTCTGAGTATGTATCCAAGTTTGTGGAGTCCTTCTCCTTCCACTCCACTGAGTGAATTCTCTCTGCTGAACCAGTGATCTTCATTCATGAAACCA
Bait-287-D1	Variable	-0.08	-21	-61.87	52.5	79.41	TCGCGTCGGTGCTCGCCAGTTTGGGAACATGTTCCATAGGTCACCCATGTGTCTGTGGCATTGCACCAACAATCAACATCATCTGGTTCCGCCTCAGTGATTCGAGGGCACTTGTAAGTC
Bait-288-D1	Conserved	-1.16	-38	-108.95	48.33	78.04	TTCATCTTGGTTGCGGCATGGCACCACTATTTCCCTCCCATCCTTCATGATCAGCTGGTGGAAATGGTGTGAACAGAAAGGCACTTGCTGCCAATCATTCCATCCTTTTGAAGGTTCCCA
Bait-289-D1	Conserved	-0.11	-9.6	-28.06	45	75.79	CAACGCAGTGTGCATTGCTCCTTCTTGTGATCCTAGTACGACTACTTCCTGCTTCTTTGCATGAGCTGTCTTGAATGTCACCAGCAAATCTTGTCTGTTCCAAGTCTCTTGTGATGTTGA
Bait-290-D2	Conserved	-7.07	-153.9	-434.22	43.33	75.26	CATTCCAAGTGAGAATCTCTTTGTCAACTGTTGTACAGTTGACACGCGGTTTCTCTCGCGTTTCAGCATATTGAAAGGCGTGTTTCTCGCCTTTTTCCGTTGGTTATTCATCAGAGATCT
Bait-292-D2	Conserved	-0.96	-48.2	-139.7	56.67	80.61	CTACAGCTTCATCTCACCTTGGGCCCCCATTGTTGCTGCGATCTGTAAGGGAGGGGTCTCCTCTAACCGCTAGTCCACTACGCCATGCGTACAGCTTCCATGGTTTGTGGCCTCCCGGAT
Bait-293-D2	Variable	0.78	-16.9	-52.28	47.5	76.93	TCGCGCCAAAAACTTGATGTAGTGCTTTCCCTACTGACGTGAACACTCCCCCTATGGATCCAAAGTCCCAAGCTGTGTCTCCCAAGATAGCCATTCTTTTAGCTCCTCTCATTGTCGTTT
Bait-294-D2	Conserved	-0.44	-63.5	-186.49	44.17	75.06	CAATGAAAGAGGCTTTCTCTATCTTCCATGTGTCATTGAGTGCACTTTCTATCCAATAACCCATATCGGCATGGACGGCTCTGTTGTCTTTTATGGCCGCTGACATGAGTTTTGAGTCAC
Bait-295-D3	Conserved	-4.23	-130.1	-372.23	44.17	75.47	ATCTCTTCGCCAACTGTGATCCAGTTGACACACGGTTTCTCACGCGTTTCAGCATATTGATAGACGGTTTTCCCGTCTTCTTCCGTTGGTTGTTCATCAGAGATCTGCTCTCTAATAAAA
Bait-296-D3	Conserved	-0.72	-51	-148.69	49.17	76.95	GGGGGTGTTGCTGTCATGAAAATTGCGGCTGCCTCTCCCATTCCTACACGAGTTGATATGTACCCTCTAGCCGCTATACTGGCTGGGTCTGTGAAATGAGCCTCATCCATTATTATCAAG
Bait-297-D3	Conserved	-0.91	-13.6	-37.53	48.33	77.75	TTTTTGCTTCTGTCCAGTGAGCATGGTCTTCATCATTGTTGAGGGGCTGGCCCGTGAATATGTATTGGTCATTTTCTTTTTGTGGGTTCCTGCCAACTCTCCCTCTCCTTTGCGCAGCAC
Bait-298-D3	Conserved	0.41	-16	-48.53	46.67	76.49	ATTGGTTTCACCACGCAATCATCCCCGCTGATGGCCATTCTTTTTAACCTCTCCACTCCTTTAGTTTCCAACCATTGTGTGATTTTCTTCTCTAGCAGATGAGGGTTCTCGAGGTCTGCC
Bait-299-D3	Variable	0.31	-24.7	-73.96	31.67	69.32	AGTATGGAAAGATTCCTGATACTATTAGTAATGCTGTTTTTAAAAGCACTGTTAGGATATTCTCAGTCTCATCATCTTTTATTCTCATTGTTCCATCATCATCAACTGTGATCATTAAGT
Bait-300-D4	Conserved	-0.61	-87.1	-255.77	47.5	76.51	GGATATTGGTTCTAGATCTATTACTGTTATCCCGTCCACCGTGGGGTTTTTCATGATCCCAGCAGCTGTCCTTTTCTGGGCCTCTCTTGTGGCTTTTGCCTGCAATCCTGGACCTATTAT
Bait-301-D4	Conserved	-2.2	-30.9	-84.87	42.5	75.37	TCTTTCAACCCTTTTGGGTTCTGCATGTCATCTTGTGTGATGACTCCTTCAGCTTCCATTTGGCGGATGAGTTGAACTTCCATGTTGGTGAATGTGTTCAAACCATATGTTCCAACTTGT
chikungunya_bait-001	Variable	1.28	-18.8	-59.38	39.17	73.72	GCGGCAAATTCCTTCCAGTATTCTTGATTGCACGCAAATTTTTTAAAGCACTCAACATTAAATACCGCTGAATCCAAAGTAGGCAGTTCTCTCATCTGTGTGACGTTGCAATTTCTTTTC
chikungunya_bait-002	Variable	-0.74	-74.1	-216.95	50.83	78.34	TTTGGTTCTTCTCCCATATTCCGGTAGGACAGGAGTGTTGGGTGGTCAGGATACAGTAGCATGATGACTTGGTTTTTCCCGTACGTCACGGTGGGGTTCCTTGCTTTAGGCACCCTGCAT
chikungunya_bait-003	Variable	-2.71	-72.3	-205.8	60.83	83.41	TGGTTCCTTTTCGTAGCAGCAGGGTGTGCAAGGGGGCTGGGAGCAGGGGAACGTGGTGTTTGCCAACAGGCACATGACTGGGATGGCAAGACTCCACTCTTCGGCCCCCTCGGGGGTGAT
chikungunya_bait-004	Variable	-0.59	-99.4	-292.21	59.17	82.45	AGGGTTTTCTCCGGCTCTTTTTCGTAGCAGCAGGGTGCGCAAGGGGGCTGGGAGCAGGGGAACGTGGTGTTTGCCAGCAGACACATAACTGGAATGGCAAGACTCCACTCTTCGGCCCCC
chikungunya_bait-005	Variable	-1.1	-71.6	-208.49	52.5	78.6	TCCCCGAAGGCAGCCTCTATCAAGTCCAACAGGGGATGATCCACCCCCAAATCCTCTAGCAACATTAGAGCAGTGAGCGCCAATGAGTCGTCTTGGCTCTTGTCAAAGGAGGCTATATCG
chikungunya_bait-006	Variable	0.28	-25.6	-76.53	52.5	78.57	CGGCCTATCACAGGAGGGTCATGGTGAAATGGGTGCGTACATGAGTGACTAATCTTCCTACCGTCAGTGAACCCCACCGTCAGAGTTTCTCCTTTCGGACATCGGGCCAGAATGAAGTGT
chikungunya_bait-007	Variable	-3.62	-131.3	-377.58	60	83.38	TGCCCTTTCTGTCGCCCAGCTCGGCGTTTCTGGGCACCAGGGGGCTGTTGTACTGCCACTTCTTGTGGTTGGTCACGGCGGCGTGGCACTGGTCCACCTTGCAGTTGTTGATCACCTTGT
chikungunya_bait-008	Variable	-1.01	-47.3	-136.89	50.83	78.39	CTGGTATGTGGCCGCTTTAGCTGTTCTAATGCAGCATATTAGGCTAAGCAGGAAAGGGACGGTAGCTCCTGGTGTCAGTTCGTACGGTGTAATGCATCTGCGTCGTGCACACATGCACAT
chikungunya_bait-009	Variable	-3.2	-158.7	-459.86	53.33	79.38	GGTGTTGCTAGTGACGCACGGCGGTTTCAACGCTCTGGATGATCGAAACTTGCGTCCCAGTACGCAGACTACTCGTTCGCTTGTTCTGTCTGCGTAGCCGTATGCCCTGATCAGTAATGA
chikungunya_bait-010	Variable	-1.56	-64.6	-186.43	49.17	77.17	CCGACATCATCCTCCTTGCTGGCGCACTGCCGATATCCAGGATGGTTGAGTCGGGGTCAATTTCCTGCTCTATTAGTTTTATAGCTAGATGCGAGAACGCTCTAGCATTAGCATGGTCAT
chikungunya_bait-011	Variable	-2.35	-43.2	-120.8	53.33	80.85	GCGCTTTCGGCACCATCCATTTCACGTTCGCCAGCGGAAACGGAATCTGAAATTTGCCTTTGCGATCGCCCAGTTCCGCGTTGCGCGGCACCAGCGGGCTGTTATAATGCCATTTTTTAT
chikungunya_bait-012	Variable	-1.01	-47.3	-136.89	53.33	79.82	TGTTCTGATGCAGCATATTAGGCTAAGCAGGAAAGGGACGGTAGCTCCTGGTGTCAGTTCATACGGTGTGATGCATCTGCGTCGTGCACACATGCACATCCCCGCTGCCATACCCACCAT
chikungunya_bait-013	Conserved	-2.08	-69.1	-198.2	53.33	79.29	GGGTAATTCCCTCATCTGTGTGACGTTGCAGTTTCTTTTCGTGGCTGCTGCCAGTACATTCTGTAGTGTGTTCTGGAATGGGGACGGTACAGCGCTTCTGATGGAGGGCGCGTGGTAAGC
chikungunya_bait-014	Variable	-1.34	-65.8	-190.63	48.33	78.01	AGGAAATGGAATGTGAACTTTTCCTTTCCGGTCCCCGAATTCAGCATTACGCGGGACCAGAGGGGAATTATACTGCCATTTTTTGTGATTGGTGACCGCGGCATGGCATTGATCGACCTT
chikungunya_bait-015	Variable	0.4	-18	-54.41	49.17	75.71	CGAGTCCATGGCTGTGAAGAGGTGGTTCAGTGACTGGGTCAGCCTATCTTTCCCTCCTGAGTATACACCTGTGGAGAGGAGAGGTATAGCTACACTATTTACTCCCAGTCTAGTTACTTC
chikungunya_bait-016	Variable	-3.07	-119.7	-344.91	54.17	80.78	GCGCCAGAATAAAATGGCCCATTTTGCCGGTAATTTTGCACGGCAGGCTGGTGCGTTCAAACAGGCCCGCGCGTTTCGCGTTGGTCGGCATATGGTTATCCATATAGCGCAGTTTGGTCC
chikungunya_bait-017	Variable	-2.35	-43.2	-120.8	50.83	79.49	CTTTGCTCACTTTGCCGGTAATGTTTTCCAGCGGAAACGGAATATGAATGTTGCCTTTGCGATCGCCCAGTTCCGCGTTGCGCGGCACCAGCGGGCTGTTATACTGCCATTTTTTATGGT
chikungunya_bait-018	Variable	-0.71	-39.8	-115.6	50.83	77.91	TTCTGATGCGTTCTAGTGCTACGGGACTATGGCACGAGTGCCCTTCTCCACAGTCGGGACAGTGAGCTAAGTATGGTCTTGTGGCTTTATAGACATTGAAGTTGTCCTTGGTGCTGCGTC
chikungunya_bait-019	Variable	-0.79	-72.4	-211.77	31.67	69.21	TTCAGGGGTTAATATAGCCCTTTGATCTATACTTACTACCTACATACAATGTGTCTCTTAGGGGACACTTATACCTGTTTATGAGATTTTTCTTTTTATGATTTTTATTGGTTTTTGTGT
chikungunya_bait-020	Variable	-0.67	-67.1	-196.45	49.17	77.32	AGGGCTGTTGAGAAGGATATTTGCAGCTGGGAGTTCCCCTCTACTTCTACGTCGGCTTCTCGAATGGTAACGGCGTTGGTCATCGAATGTACTGCACATTTACCTTTCTTGCTAGCTGTG
chikungunya_bait-021	Conserved	-1.91	-68.2	-196.04	45.83	75.11	CAGTATTACTGGTGACACATGGTGGTTTCAATGCTCTAGACGATCTAAACTTGCGTCCCAGTACGCAGATGACTCGTTCACTGGTTCTATCTGCGTAACCGTATGCTCTGATCAATAGAG
chikungunya_bait-022	Conserved	-0.23	-33.4	-98.09	50.83	77.08	GTGACTGGGTCAGCCTGTCTTTCCCTCCTGAGTATACACCTGTGGAGAGGAGAGGTATAGCTACACTATTTACTCCCAGCCTAGTTACTTCCTTTGCGACTTCTCGATAGGCAGCTGCCA
chikungunya_bait-023	Variable	-0.41	-79.8	-234.78	38.33	73.26	CGCTGCTGCTTTTGGCCCTTTTAGTTTAGTAACATAGGTTGTTAAATTCTCAGTTGTTATCCTAATAGGGCTGGCAGCAAATTCTTCCCAGTATTCTTGGTTGCATGCGAATTTTTTAAA
chikungunya_bait-024	Variable	-1.28	-77.9	-226.59	49.17	77.57	CAACACCCGGCTAGCGATGGTGATATTTAACAATGTGTTGACGAACAGAGTTAGGAACATACCGGATTTCATCATAGCGCCGAACTTGAAGCGCGTACCTGTCGGCAGATGACAGCTGGA
chikungunya_bait-025	Variable	-0.06	-48.7	-143.84	51.67	79	AGCCACCGCAATTACACTTGTACCGCACCGTCTGGCCATTGACTGTGATCTTTACGTTGCCGGACTGTTGTGACATTAATGTGCGATCAGGGGTGTCTGGGGGCATGTGTACCTCTATCT
chikungunya_bait-026	Variable	-0.66	-43.5	-126.69	51.67	78.78	TCGCGTATCTCTGCCGTTTCCTGTACGATGGAGTGCAGATCCGCTCTGAAAAACCGAACGCTAGCCATGGGAAGTACGTTCCCTTCTCTCTCGTCGCAGGTGACATTCAAGTTTTTCCCA
chikungunya_bait-027	Variable	0.05	-41	-121.4	49.17	78.87	TCTCCCTACGGCCTGGTTTCTTCTTCTTTTGAGCCGGCTTCTTTTGTGGTGGTTGCTTCTTTTGCTTTGGGTCGTTTTGCGGCGCCTGCTTCTTCTGCCTTTGCTTCTTGTTTTTCCGAT
chikungunya_bait-028	Conserved	-0.61	-64.1	-187.76	55.83	79.9	GTTCTTAGCCTTCAGTACCTGCTCATCCGCCCAATTTGTCGAGTATGAGGGGTAGGCACCCGCCATAGCGTTGTACATGAACGGGGTTGTGTCGAACCCTACCCAGTACGCCACTCGGAC
chikungunya_bait-029	Conserved	-1.07	-43.3	-124.89	51.67	78.96	CGTATTCCGTTGCGTTCTGCCGTTAACCACTATTCTCTGGTTCAGCCCCACCAACAGCTTCTGTGCATCCTCCGGCGTGACTTCTGTAGCAAGGATGCCGGTCATTTGATCACAAATGGT
chikungunya_bait-030	Conserved	-1.38	-59.9	-173.06	60.83	82.54	ACTCTGGAAGTCTTCAGGCGAGATTGCATAGCCTGAGGGCACTAGGACTCGGCCGTCGTACGCTTCGACCGCATACCTCCCTGCTCGTCCGCTGTGCGTGCACGTCTTCACTTGCTCCGC
chikungunya_bait-031	Variable	-0.81	-88.6	-259.62	48.33	77.69	CTTTAGGCACCCTGCATGTTACATTTGCCAGCGGAAACGGGATGTGAATTTTTCCTTTTCGGTCCCCAAGTTCAGCATTACGCGGGACCAGAGGGGAGTTATACTGCCACTTTTTGTGAT
chikungunya_bait-032	Conserved	-1.43	-44.4	-127.07	44.17	75.23	GTCTTCCATACCAGTTTACCTTCCGTACGCGTTAGGAGTACGTTGACGTGCTCTGACGTTGATGCATAGAGCGGGTTTTCATTAACTTTTTGTCTAACTGCGTAAACTCCTTTTCTGGTT
chikungunya_bait-033	Conserved	-0.54	-30.3	-88.01	53.33	78.97	TGGCACGCAAACGCCTCGTCTACGTACAACACGTCGACTGGTCTGTTGCATCCATTCAAGAGCAGCGAGTCAACCGTACGTGCAGATATCTCTAGACCTCTCTGTCTCATCACGTCGGTG
chikungunya_bait-034	Variable	-1.04	-79.8	-232.91	45.83	75.38	CTGACACAACTACTACAGTCATAGTGGGGTACAGCTCATAATAATACAGAATTATCTCATGCGGGTGGCCATGGGCTGTACCGTTTGTAGATAACTGCGGCCAATACTTATACGGCTCGT
chikungunya_bait-035	Variable	-6.07	-203.7	-584.44	65.83	86.28	CGCTTTCGCGGTGCGAATGCAGCAAATCAGGCTCAGCAGAAACGGCACGGTCGCGCCCGGGGTCAGTTCATACGGGGTAATGCAGCGGCGGCGCGCGCACATGCACATGCCCGCCGCCAT
chikungunya_bait-036	Variable	-2.17	-55.6	-158.01	50	77.72	CTAAGGCCGTCGAGAAAGAGATTTGCAGCTGAGAATTCCCTTCAACTTCTATCTCAGCTTCCCGAATAGTGACGGCGTTAGTCATCGAATGCACCGCACACTTGCCTTTCTTGCTGGCTG
chikungunya_bait-037	Variable	-0.75	-69.5	-203.31	50	77.23	CTGTACCACAGCACTTCACGTACGGGGAGGGGATGACAGTTTTGTACTCGCACGTGATGTAGTCAAGTGACAATGTTGGTTCCAAGGTGACTGATTGTAGCTCCATCTCCAGTACCATGG
chikungunya_bait-038	Conserved	-0.17	-21.4	-62.78	45.83	75.36	CTTCTATCCTCCTGGTAGTCACGCAGATCTGCTTGTTGATGTTCCACTTCCCTTTTGTAAATGGATACTTTCTTTCTAGAATGGATGCTGCCTCGGGGTTGAATCCGAACATCTTCCCTC
chikungunya_bait-039	Variable	-4.86	-87.7	-244.98	60	82.58	CGTAGCAGCAGGGTGTGCAAGGGGGCTGGGAGCAGGGGAACGTGGTATTTGCCAGCAGGCACATAACTGGAATGGCCAGACTCCACTCTTCGGCCCCCTCAGGGGTGATTTTCGTGACGA
chikungunya_bait-040	Variable	-0.49	-35.1	-102.35	48.33	78.68	GCGCTTTCGGCACGCGGCAGGTCACGTTCGCCAGCGGAAACGGAATATGAATTTTTTTCTGATCATCAAATTTCGCTTTGCGCGGCACCAGCGGGCTAAAAAAAAAGCACATAATATGGT
chikungunya_bait-041	Variable	-2.88	-57.3	-160.93	47.5	77.29	CACAATTTTGTTGTCGAAAGGTGTCCAGGCTGAAGACATTGGCCCCACAATGAATTTGGCGTCCTTAACTGTGACGGCATGGTCGCCGTTTGCATAGGCAGTTACAGTGATGTTATTTCC
chikungunya_bait-042	Variable	0.61	1.1	1.45	35	71.27	CACCCCAATCATGGCCGACAAAAATGATCTTCTTTGGTAAATTAAGAAGTTCAAACCATGCAGTAAGATATTTGTAATGATCAAGTAACCTATAAGAACCATTACCAGATTTGCCTGATT
chikungunya_bait-043	Variable	-0.26	-24.6	-71.98	45.83	75.95	GATTGCTGCTTTCATGTTTTCTACTTTGCGCGACTGATACCTGCTTCTGTTGGCCATGGATGCACTCTCCTGGAGTTTCTTAAGTAATAGTTGCTCCTTTGCTTCATCCAGCTTAGGTGG
chikungunya_bait-044	Conserved	-4.13	-70.5	-196.27	54.17	80.56	TTCATGCGAAGTCGGGTGACGCGTTCAGGAGTCATGGCATAACGGCAAAGGCACGGGACAGTTTTCGGGGGAGATGATGCGTCTGCATCATCCACCGGGCATTTCTGCCTGATTGATTCA
chikungunya_bait-045	Conserved	-0.74	-32.5	-93.92	52.5	78.81	TCACGCGTCTCCGCTGTTTCTTGTACGGCCGGACACAGCTCTGCTCTAAAGAATCGGACGCTAGCCATGGGTGTTATATTCCCTTCTCTCTCGTCACATGTCACAGTCAGGTTTCTCCCT
chikungunya_bait-046	Variable	-1.8	-44.2	-125.39	51.67	78.31	CTTGGTATATCGCGACGTCTGCTCTCTGTCTACATGAGACATCTGTGTGCAAGCAGAATGTTGGCGTCTCCGTGTCTGGCACGGCCATTACTGCTTGTAAGTCCCCGATCTTTCCAGAGA
chikungunya_bait-047	Variable	0.42	-14.7	-44.71	35	71.69	CTTCTTGCGAAAAATGAAGACCTTTTACTTTGACAAATTCAGTATTAGGAAACTTCTTGGCACCTTCAACAATAGCATTGGAAAAGAATCCTGGGTCCGATTCAATAAACATTTTTGGTA
chikungunya_bait-048	Conserved	0.23	-57.6	-171.02	45	76.01	AAGTGAATCATCTTGGCTCTTATCAAAGGAGGCTATGTCCGTTTCCAAAACAGTGTCTCCTGGCTTAAAGTGTGCGGCTATGATGGCATCGAAATCCTCGGCAGACATGTCAAATAGTGT
chikungunya_bait-049	Conserved	0.54	-37.5	-112.49	48.33	76.61	GGAGCTTGCAAAGGTGGCCATGGACATTACCACAACTGATATACCCTGCACTTCGTACCTAGAGTATACCGCTTTCTCCAGCTCATCAATTAGCCCTGTTCGTTGCCATCTGATCACTTC
chikungunya_bait-050	Variable	-0.99	-86.3	-252.28	43.33	75.53	ACCTGTTACCTTACCTTCATGCTTGACTTCGAAAATACAATCATTTTCGATTTTCATGCACATCCTCTCTCTGCGGCCCGGCTTCTTTTTCTTTTGAGCTGGTTTCTTTTTAGGCGGCTG
chikungunya_bait-051	Variable	-0.09	-33.1	-97.62	52.5	78.63	CCTACCTATCACAGGTGGTTCATGATGGAACGGGTGTGTGCATGTGTGGCTGATCTTTCTGCTGTCCGTAAATCCCACTGTCAGCGTCTCTCCTTTCGGGCATCGGGCGAGAATAAAGTG
chikungunya_bait-052	Variable	-2.15	-93.2	-269.26	60	82.56	TTCTCACGAACAGGCCGGCTCTCTCGGCGTCGGCGGGCATGTGGTTGTCCATGTATCTCAGCTTGGTCCAGTCGTGGCTGTCGTCGGTCTTGATGCCGATCTGCAGGCTCACCTGGATCT
chikungunya_bait-053	Variable	-0.28	-34	-99.72	50	77.86	TCCCATATTCCGGTAGGACAGGAGTGTTGGGTGGTCAGGATACAGTAGCATGATGACTTGGTTTTTCCCGTACGTCACGGTGGGGTTTCTTGCTTTAGGCACCCTGCATGTTACATTTGC
zika_bait-001	Variable	-0.39	-19.2	-55.63	47.5	76.95	CAGCTGGTCTGAGAACCTTAACCACTTTGTTCTGGTATGTGTATTTGATTACCGCCTGAGCCAGGGCTCTGTGCCTTTCTTCCATTTGGTTGGTGATCAGGGCCTCATTTTCCAAGTCAA
zika_bait-002	Variable	-1.41	-89	-259.03	53.33	78.95	TCCCCAAACTGTGGCTGACTAGCAGGCCTGACAACACTAGAATTGGTGCTTACAGCACTCCAGGTGTGGACCCTTCCTCACCCAAGTAGCGTACCTGAGTGGATAGGTAGTCCGTGTACT
zika_bait-003	Variable	-1.69	-60.4	-173.62	49.17	77.66	CATGATCAGAGCAGATCCGAGCGTCCATCCATCTGGGCTTCAGAATCTTTTTCTCTCCAAATTTTGTCCACACCTCGACGGGGACGCAGTCCTCCAGGATGGTGTTGTTGTTTTTTCCAT
zika_bait-004	Variable	-1	-55.9	-162.35	43.33	75.33	ATAACTGTCTTCCCTTTTTCAGCTGGTCTAAGGACCTTTACCACTTTGTTTTGGTATGTGTACTTGATTATGGCCAATGCCAAGGCCCTGTGCCCTTTCTCCATTTGGTTGGTGATTAGA
zika_bait-005	Variable	-1.35	-62	-179.36	56.67	81.2	TGGGCTGCCGCTGCTTTGTAGGGCCTACTTCCAGTCTCTGCCCGCATGAGCACAACGAGATTGTCAATGGCTTCCTGAAACCTCTCCGTCATGTGTCCTGGCAATGTTCCCAGGGCATCC
zika_bait-006	Variable	-2.04	-89	-257.16	47.5	77.11	GTCTCAAGACTCTCACAACCTTATGCTTGTATGTCAACTCGATGACGGCCCGTGCGAGTTTTTTGTGGATCCCGTCCATTTTTTCCAAAATGCGCGCCTCATTTTCTAGGTCGCATTTCG
zika_bait-007	Variable	-1.8	-111.3	-323.82	49.17	77.03	CGAAGGTGAATGCTCCTGTGCAGAGTGCATATGACATTCCCTTCAGGCGCAGTTTGTCTAGCTTCAAGCGACACTTCAAGTGTCCAGAGTAGATAGTCGCTTTGTGTCCATCAGACTCAG
zika_bait-008	Variable	-0.65	-35.9	-104.24	50	78.31	TTATTTCAGCGTCCTTGTCCCATGATATGTCACACACCTTTTCAATGTACATGTCCACACTCTTGCCAGAAACCACATAGCTCACCACCAGCAGTCCTATGGCTGCCATGGGTCCCGCCA
zika_bait-009	Variable	-2.87	-60.4	-170.13	50.83	78.05	TGAGTGACCAGCCTTTTCCTGGAGAAACTCTAGCCCTGCCTATCAACTCATCTTGGTGCCGGCAGGGAACTATTATTGTTCTTCCATCCTTCATCGGGAGCTTGTTGAAGTGGTGGGAGC
zika_bait-010	Conserved	-1.26	-51.5	-148.57	45	76.11	AATGCTTTTCCAATGGTGCTGCCACTCCTATGCCAGTGATGGGTGATTTTCTTATCCCCAACTCCTATGACAATGTAAGAATCCCCAAATGGTGGGTCGAGCTCCAACATCATCTTTGAA
zika_bait-011	Variable	-1.41	-77.4	-224.72	47.5	77.14	GCATTAGCCTTGATGTAAAAGTGGCGTGGCACATAAGGTCAACAATCTCATTGCCATCATGGGTGGCTGAAACTGCCGGAGTCATGTACCTTATTGGAAGGTCTTTTAGTGCCTCAGCCA
zika_bait-012	Conserved	0.25	-29.7	-88.57	43.33	75	TGGTGTTGTGGTGGCTGAGTGGACCAGCTAAAGACTTGGGTATGATAAGATCACTTTCTTCTACTCCATCTGTCCACAATGTGTGAGACTTTGGCCATTCACATGTTTTCATCTCAATCA
zika_bait-013	Conserved	-0.81	-57.6	-167.94	45	75.73	ACTCATTGAAAATCCTCCCAGGATCATAGCTACCAACACTGCCATTGATGTGCTTATGATGATCTTTGTGGTCATTCTCTTCTTCAGCCCTTCCTGCACCATGAGCAGAATCACAAGCAC
zika_bait-014	Variable	0.53	-35.7	-107.14	40.83	73.07	GTCTCTTCTTCTCCTTCCTAGCATTGATTATTCTCAGCATGGCAGCCAGATCTTTCTTGAACTTCTTTATTATTTCCATAGCCTCTTTTTTCCCCACTGAACCCCATCTATTGATGAGAC
zika_bait-015	Conserved	-0.39	-74.9	-220.35	51.67	78.78	ATTGAGTGTCTGACTGCTTGTCAAGGTAGGCTTCACCTTGTGTTGGGCAGCGACTGTCCGAAGCCATGTCCGATATTGATGCCTCGTAGCAGTAGGATCTCACCTCGGCCATGTTGCTAA
zika_bait-016	Conserved	-0.31	-42.8	-125.65	49.17	78.25	CTACCAATGCCTCTTTGTTGTTCCAGTGTGGAGTTCCGGTGTCTGCCCCAGCATGCCAAGGCAATGGGATGTCATGAAACCACTCTTTGTGCACCAACCAATGCTTATTGTTCATGGTCA
zika_bait-017	Variable	-1.57	-71.6	-207.1	60.83	83.54	CATGAACCCCCCGCAAGTAGCAAGGCCTGCTCTCCACGCCACAAGCAGCGTGCCCCGGGCCAGTGGTGTCAGCGCAGTCAGGATTGCCAAGGTGATGTTGTCAGTGCGTGGAACAACCAT
zika_bait-018	Conserved	-0.05	-27.7	-81.77	50.83	77.96	GGAGAAATCACCACTCTCATCCAGTGCCACGTCAAGCCGAGGACTGTTTCCAGTGACTTCCGCGTCCTTTTCCCATGTGATGTCACCTGCTCTTTCAATGTACATGTCCACACTCTTTCC
zika_bait-019	Variable	-3.1	-54.2	-151.12	52.5	79.42	TTACAACACACCAGCGCTTGGCCCTTCCTCCGAGCCATAGCGGACCTGTGTGCTCATGTAGTCTCTATATTCTTCAGTTTCGCCGATTGCTCGGCGCACTTGATAAATGGCAGCCCAGAT
zika_bait-020	Variable	-0.46	-43.1	-126.1	53.33	80.06	GACAACAGTCTGTCTTTTGGCGTGGGCATCCTTGAACTCAACCAATGCCTCTTTGTTGTTCCAATGGGGAGTCCCTGTGTCCGCTCCAGCGTGCCATGGCAATGGAATGTCGTGGAACCA
zika_bait-021	Variable	-3.37	-134.7	-388.38	54.17	80.3	TTGTTGTAGGAGGTGGTGACTGCATGTTGAACGGCCGGGGTGATGAGGGTTGTCAATGCGGCATAAATGGCCCATGCCGATGCTGGCCGCAGATCTATGTCAATTGAGAACCCCACCATC
zika_bait-022	Variable	-1.26	-51.5	-148.57	45.83	76.38	AATGCCTTTCCGATGGAGCTCCCTTTCTTGAGCCAGTGATGGGTGATTTTCTTGTCCCCGACTCCTATGACAATGTAAGAATCCCCAAATGGTGGGTCAAGTTCCAACATCATCTTTGAA
zika_bait-023	Variable	-3.86	-104.2	-296.73	53.33	79.91	CGACATTTGGATCGATTTGGATTGGGTCTATGTCAGTTACCACAATTCCATCCACCACTGGGTTTTTCATTATTCCAGCAGCCGTCCTTCGTTGGGCGGCCCTGGCGGCCGTTGCCTGGA
zika_bait-024	Variable	-0.41	-21.8	-63.26	54.17	79.56	GCTCACCTGGGGCGACCGCTATCAGTTGGACTTCCGACACGCCGTCCCATTTCCCATCCAGTTTCCATGGTCCGCAGTAAGAGATCAAATCCTGCTTCACGTTTCCCCAGTATGGATCTA
zika_bait-025	Variable	-3.52	-58.9	-163.77	60	82.52	TCCCCATCCTTTGTCTTAAATATTCCGGGCAGAGTCTGGATGTTCCTCGCTCTCTCTCCGGGGGGCACGGCCAAGAGCTGCACCTCGCTGTGCCCGTCCCAGGCGGCATCTAGCTTCCAT
zika_bait-026	Variable	-3.02	-23.6	-60.86	52.5	78.79	GTTGACCATTGAGGAGGCGGAGCCTTGCGTGTCAGCCTCATAACTGCCGTGGTAATGCCATGTCCTGTAGGGGTGGTTTTCATCGTAGTGCCAAGTGGATCCATATTCCTTTCTCAACCG
zika_bait-027	Variable	-2.12	-73.6	-211.39	55	80.61	ACCATTCATTGATTACCCTTCCACTAGCTGTGGTCGTGCGTAGAGAAGCGCCCCTGTCCCTGCACTCTTGGTCCTGGACCACGGTTGTTCCGGGGCACGTGGCGAACTGAATTTCAACAT
zika_bait-028	Variable	-0.52	-62.5	-183.29	49.17	77.36	CCATGTCATCCAGAATCACTGGCTTCAAGCATTTCCGTGAGTCTATGACTCTGTCGGCCTTGAAGTTGGCTCCCATTTCTGAGATGTCAGTGGTCACGACAAAGTCCCACTCACCATTCT
zika_bait-029	Variable	-1.93	-42	-118.5	48.33	77.95	AGCTTCCCAAAAGCCAAGCAATGGCAGCTGCTGCCAACGCAAAGCCAGGGTTCCTGAATATCCAATTTTCGACTCTGATCAAGTGCTTTGTGTATTCTCTTGATTCCAACCAGGTCTGCG
zika_bait-030	Variable	-0.84	-38.4	-111.07	49.17	78.1	TTGGGCATTCCTTCATGGTGTCACCATCTACCACAAAGGAGTTGTTGTTTTTTGCGGCTGAGACAAAGTATGACTTTCCCCAGGACTTCCACCCCTGCGGTAACTCTGATGCTGGTGGTT
zika_bait-031	Variable	-0.97	-54.8	-159.19	51.67	78.42	TGGGCAACGACTGGCCGAAGCCATGTCGGATAACGATGCCTCGTAGCAATAGGATCTTACCTCGGCCATGTTACTAACCGTCATCGTGACCAACTCTATGTCAACTGTTGGCTTGTCCTG
zika_bait-032	Variable	-0.23	-28.9	-84.78	49.17	77.88	CATGTTGGGAAGCGTGCACCGAAACAAGGACCCGGTACTCGAGATTCTCCGGTTGAATGCTTTTCCCTGTGAGCTTTTTCACACACGTGAACTTAGCGCAAGTGACAATGCTTCCTTTTC
zika_bait-033	Variable	-3.91	-121.2	-346.86	54.17	80.48	TGATGAGGCCCAGTGATGGCTTGATTGCTGTGAATCTCAAAAAGGCTAGTATCGCCAAAACCATTCTGATGGGTCCATGGCCCAGCAGAAGTCCGGCCGGCAGCCTCTTCAAACCCCCCA
zika_bait-034	Variable	-1.01	-75.9	-221.47	50.83	78.59	AAATGGGCCTCATCCATGATGTACAAGTTGTAGTTTGGGACTCTGATAGGCTGCAACAGACGCGAGGTGAATGTGGCATGACACATCAGGTCAACAATCTCGGTCCCAGAGTGGGCCACA
zika_bait-035	Variable	-3.06	-144.5	-418.28	55.83	80.64	CTCCCAAGCCATGGCTGGCAAGCAGGCCTGACATCCTTTGGTCCTGTGCTTACAGCACTCCAGGTGTGGAACCCTGTTCACCCAGGTATCGCACCTGCGTGGACAAGTAATCCATGTACT
zika_bait-036	Variable	-1.61	-65.2	-188.05	60	82.11	CACATCCGAGGTCGACAACGCGTCCCACTAGATTGACGTGGCCACGTTCCACCATCCATCGCAGCTTTGCGCTTCCGCGGGAGACAGCGTGTCCTCCTGTGACGACTCCATCCTTCAAGG
zika_bait-037	Variable	-2.24	-59.2	-168.45	56.67	80.9	CCAGCTCATTGGCCGCGATGAGCGTGATGAGGCCCGTCGCGATCAAGATAATTAGAGCCAGCTGATTGTCCTGGGGAGAGCGCTGCTTCTCCGGTTCCGGAATCAGAACGACCATTAGCA
zika_bait-038	Variable	-0.65	-58.4	-170.78	46.67	76.31	ATCGTGAAACCAATCTCTATTAACCAGCCAATGCTTGTTGTTCATGGTGAGGTAATACAGGTCACCAAAGTTCAATCCTGACCGGGGTTCACACTCCATCGAGAAGGATCCAAAGGAGCC
zika_bait-039	Variable	-4.89	-98.5	-276.83	50.83	78.27	TCCCCAAACTGTGGCTGACTAGCAGGCCTGACAACATTGAAATTGGTGCTTACAGCACTCCAGGTGTGGACCCTTCCTCACCCAAGTAGCGTACTTGGGTGGATAGGTAGTCCATGTATT
zika_bait-040	Variable	0.04	-55.7	-164.84	50.83	78.06	GACTGCTGCCCAGAGTCCATCCAATCACTGCAGCCACCAACGCATATCCTGGATTGCGGAGGATCCAGTTTTCCACCTTTATTAGATATTTGGAGTATTCGCGGGATTCAAGCCACGTCG
zika_bait-041	Variable	-0.59	-57.1	-167.12	50.83	78.38	AATGTAAGAATCACCAAACGGAGGGTCAATCTCGACCATCATCTTTGAGTTTGCTCCACTTTCCGTGACCACCGGATTCGCTGTGATCAGCCTGCCTGTCGAGGCCATGCTATTGGTGTC
zika_bait-042	Variable	-2.42	-103.5	-298.92	60.83	83.16	TTGCGCATATGATTTTGCTAGGCAAGCAGTCTCCCGGATGCTCCATCCCGCCCCTGGAGAGACGCGGGCCCGGCCAATCAGTTCATCTTGGTGGCGGCAGGGAACCACAATGGACCTCCC
zika_bait-043	Variable	0.59	-10.5	-32.8	47.5	77.15	AATGGCTCTGCTGCCTTTTGCCTTCCCGAATTCACCGAGCTTCTTTTCTCTTTTCCCCATCATGTTGTAGACACAGGTCAAGCACTCCCCTCTCAAATGGGCTTCTCTTTCATTGTCAAC
zika_bait-044	Variable	-0.2	-12	-34.9	48.33	77.4	CACCGCGTGCGTTCAAACCCATCCATATGAGCAGAAATCCTATCAGGAGCTGTGTGAACCAGGACATGCCTCCAAACAATGCCTTAAATGCTGATCCAAACACCTGGTGGACAAACTTTC
zika_bait-045	Variable	-0.47	-36.7	-107.14	45.83	76.57	CTCTCTTTTTTGTCTTCCGATTGTTGATGATACGCAGCATGGTGCCCACGTCAGCCTTGAATTTTGTGAGGATTTTGATGGCCTCTTTTTTGCCCACTTTTCCCCATCTGTTGATGAGGC
zika_bait-046	Variable	-1.26	-57.5	-166.32	50.83	77.99	GGTTGGGTCCAGCTCCAACATCATTCTCGAGTTTTCAGTGCTCTCAGTTATCACGGGATTTGCCGTTATCAACCTTCCCACTGGGGTAAGAGTCTGCATATCCACTGCCATTTGGGCTGG
zika_bait-047	Variable	-3	-87	-248.41	55	80.1	TCATGATGGAATGATCCAGTGGTGTCACTGACACCTGCAGGAGGCAGGCAGCCAGAGCTAAAAGCAGTGACTCCCTGGGGGTCCACAAGGCTCTGAACATGAATGAGACCAGCATCGCTG
zika_bait-048	Variable	-0.39	-20.7	-60.06	50.83	78.03	GAGCTGCACTCCGTTCTCTTCGAGTATAGCATTGAGCTCTCCCTCCACCGACTTCCACATGATGTTTTCCATCCTTGAGACGGAGGAAATCCCGCAGATTCCATCTTCCCAAGCTTGCTT
zika_bait-049	Variable	-2.29	-105.6	-305.52	51.67	78.9	TCCGCGTGGGGATGTCCATTCTGTGCATGAGCAGCTGGCTGGTGGCATTCACACTCCTGATGATGTTTGATTTTGCTCCAGAGACCCAGTACATTTCGTGGGTGGAATTTCTGGAGAGTG
zika_bait-050	Conserved	0.43	-23.6	-71.06	50.83	78.06	AGCTCCCCTTCTACTGATCTCCACATGATGTTTTCCATTCTTGAAACAGAGGAGATCCCACAGATCCCATCTTCCCAGGCTTGCTTGACTGCTGCTGCCAATCTACGAGGGGAGTCAGGA
zika_bait-051	Variable	-0.7	-45.3	-131.89	56.67	80.58	TAGCTCCAGCCTCCCCTACCACATCCTAGGTCAACAACCTTCCCATGTGGCTGCAGGTACCCTCTCTCCACAAGCCATCTGAGCTTTGCGCTTCCTCGGGATACTGCGTGTCCTCCAGTA
zika_bait-052	Variable	-0.11	-34.8	-102.59	51.67	79.04	GTTCTCTAAAAACGGGTCCCAACGCCGCGTGACTGTTGACCTTGTTTATGAATTCCTGTCGCGTGCACATCCGAGGGGTCTTGTTTCTTGCTAGGCGGTCCCACAGCCATTGTGATGTTA
zika_bait-053	Conserved	-1.73	-35.2	-98.98	52.5	79.12	TCCTCATATTTCACTGGCCTCCTGGGCCCGTCCATGCGTCCCAAGAGGAGCTGGCTCGTGGTGGACACACTTTTTATGATGTTGCTTTTCGCTCCAGAGACCCAGTACATCTCATGTGTA
zika_bait-054	Conserved	0.38	-12.8	-38.98	45.83	76.67	AGTCTTCCATTCTTTCTCCTCTTCAAATATTGCCCCCAGTGCTGCATTGCTGCGAACCTTATTGATGAACTCTTCTTTGGTGCAAACTCGTGGCCGTTTGTGTTTACCTAGCTCCTTCCA
zika_bait-055	Conserved	-2.12	-50.5	-143.07	50	77.99	CTTGTCCCATCTTTTTCTCCACTTGGGGGTCAATTGTCATTGTGTCAATGTCAGTCACCACTATTCCATCCACAACAGGGTTCTTCATGATGCCAGCTGCCGTTCTCTTCTGGGCAGCGC
zika_bait-056	Conserved	-0.34	-19.7	-57.25	55	80.33	TCCAGCCCCCTCTGCCACATCCAAGATCAATGACCTTTCCATAGGGCTGCAGGTATCCTCTCTCCACCAACCATCTAAGCTTTGCACTTCCTCGGGACACAGCATGGCCTCCTGTTGCCA
zika_bait-057	Conserved	-1.93	-115.4	-335.56	48.33	76.97	AATGTTGTCGAGAAGCATTCTTGCTTCAAGCCAGTGTGCATGGTCTTCATCAGTCTCTGCACACCCACCTCCATACATATACTCATCTCCAGGTTTGTTGGGGTTCCTGCCTATACGTCC
zika_bait-058	Conserved	-0.53	-35.4	-103.12	50.83	79	AATGAGGACACATGCAATTCTGGCTGGTTCAATTTCCGAAAGCCACATGAGCCATGCACTGGCCCCAAGGGTTACCATTCCAAAGCCCATCTTCCCGATGCCCTTATTCCGCATCAAGAC
zika_bait-059	Conserved	-2.07	-102.7	-297.59	51.67	78.08	GAGATCCTGAGGTTCCTGCAGGATAGTCCAAAGCAACTGCTCCGATGTCCCCATCCTTTGTCTTAAATATTCCAGGCAGAGTCTGAATGTTTCTGGCTCTCTCTCCAGGGGGTACGGCCA
zika_bait-060	Conserved	-4.05	-88.2	-248.85	50.83	78.59	TTCCTCACGCTTGGAACGAACCAAACTGTTTTCCCAGAATGGTCCGTCACCCAATCAAAGCCTGAGCTCCAGGCTCTCTCTGGGACTTCCACTTCTGTGTCCATGATTGGTGAGTTGGAA
zika_bait-061	Variable	0.27	-40.6	-120.86	46.67	76.4	GTTTTCCCTCCTTCAGCTGGTCTGAGGACCTTCACCACTTTGTTTTTTGTGTACTTAATCACAGCCAACGCCAGAGCTCTGTGCCCTTCCTCCATTTGGTTGGTAATTAAGGCTTCATTC
zika_bait-062	Variable	-0.74	-59.7	-174.36	50	76.9	GTGACTGAGTGGACCAGCTAAGGACTTGGGTATGATCAATCACTCTCCTTCTACTCCATCTGTCCATAGGGTGTGAGATCTTGGCCACTCACACGTCTTCATCTCGATCATGTGAGCCCT
zika_bait-063	Conserved	-2.63	-77.3	-220.82	50.83	78.15	TCGTTCTCCTCAATCCACACTCTATTCCACACCATGAGCATGTCCTCAGTGGTCATCCATTCTCCCTTTCCATGGATTGACCAGGTGGTTCTCCCAGTTGGTACCCAGTCAACTGGCACA
zika_bait-064	Variable	-4.68	-93.1	-261.48	51.67	78.52	TCCCCAAACTGTGGCTGACTAGCAGGCCTGACAACACTAAAATTGGTGCTTACAACACTCCGGGTGTGGACCCTTCCTCACCCAAGTAGCGGACTTGGGTGGATAGATAGTCCATGTACT
zika_bait-065	Variable	-2.54	-71.9	-205.12	51.67	78.74	TCCCCATCTTTGGTCTTGAAGATTCCAGGGAGAGTTTGGACATTTCTAGCTCTTTCTCCTGGAGGAACAGCCAACAGTTGGACCTCGCTGAGTCCGTCCCAAGCGGCATCCAACTTCCAA
zika_bait-066	Conserved	0.27	-40.6	-120.86	46.67	76.66	AACTTGTCCGCTCCCCCTCTGGTCTTGTCTTGAAATGATGTCCATGACTGTTTTTCCTCCTTCAGCTGGTCTGAGGACCTTCACCACTTTGTTTTGGTATGTGTACTTAATCACGGCCAA
zika_bait-067	Conserved	-1.25	-84	-244.71	55	80.39	CAAGTTGATGTCGTGTTGCACCAGCAATCGACGTCATCTGGTTCCACCCCCTCGTCCAGCATAGGGCATTCATAGCTCATGGTGGCGTCACACATGTGCCCGAGGTCCATGATCTGCACA
zika_bait-068	Variable	-0.88	-57.5	-167.44	52.5	78.86	TGGGCAGCGGCTGTCCGAAGCCATGTCCGATATTGATGCCTCATAGCAGTAGGATCTTACCTCCGCCATGTTGCTGACTGTTGTTGTAACCAGCTCTATGTCGACAGTCGGTTTGTCCTG
zika_bait-069	Variable	0.6	-15.3	-47.02	45.83	75.84	CAGTTGAACTCCATTTTCTTCCAGGATTGCGTTGAGCTCCCCTTCTACTGATCTCCACATGATGTTTTCCATTCTTGAAACAGAGGAGATCCCACAGATACCATCTTCCCAGGCTTGCTT
zika_bait-070	Variable	-0.59	-65.3	-191.36	55	80.32	GTGGGCATTCCTTCAGTGTGTCACCATCCACGACAAAGCTGTTATTTGTCTTTGCTGCTCTGACGAAGTACGATTTCCCCCAAGCCTTCCAGCCGTGGGGCAGCTCGTTCACAGGCACGG
zika_bait-071	Variable	-0.42	-32.4	-94.57	50.83	78.48	CCAGTGACTTCCGCATCTTTTTCCCATGTGATGTCACCTGCTCTTTCAATGTACATGTCCACACTCTTTCCTGAGACCACGTAACTGACAATTAGCAGACCAACCGCGGCCATGGGCCCA
zika_bait-072	Variable	-3.93	-80.7	-227.03	60	82.44	TCTCTCCGGGGGGCACGGCCAAGAGCTGCACCTCGCTGTGCCCGTCCCAGGCGGCATCTAGCTTCCATGGACCACAGTATGACACCAGATCCTGCTTGACATCTCCCCAGTATGGATCAA
zika_bait-073	Variable	-0.54	-12	-33.89	45.83	75.73	AAGTGGGCCTCATCCATAATATACAGATTATAGTTGGGGACTCTGATTGGCTGTAGTAGACGTGAAGTGAAGGTGGCATGGCACATTAAGTCAACGATTTCTGTCCCAGAGTGGGTGACA
zika_bait-074	Variable	0.46	-25.4	-76.47	47.5	76.98	TCTCGCCATCAAGTATGACCGGCTTTAGGCATCTCCTGGAATCTATGACACGGTCAGCTTTAAAGTTGGCGCCCATCTCTGAAATGTCAGTTGTCACGACAAAGTCCCACTCTTGATGTT
zika_bait-075	Variable	-1.03	-55.3	-160.49	57.5	81.15	GCCTCCTGGGCCCGTCCATGCGCCCCAAGAGGAGCTGGCTCGTGGTGGACACACTTTTTATGGTGTTGCTTTTCGCTCCAGAGACCCAGTACATCTCATGTGTTGAGTTGCGGGAGAGTG
zika_bait-076	Variable	0.29	-29.4	-87.8	51.67	78.85	GATGGCGCGGCTGCCCTTGGCCTTTCCAAATTCCCCCTGTTTCTTTTTTCTTTTTCCCATCATGTTGTACACACAGCTCTGGCACTCTCCTCTCAGGTGGTGCTCTCTTTCCTTGTCCAC
zika_bait-077	Variable	-1	-55.9	-162.35	45	75.78	CAGCTGGTCTAAGGACCTTTACCACTTTGTTTTGGTATGTGTACTTGATTATGGCCAATGCCAAGGCCCTGTGCCCTTTCTCCATTTGGTTGGTGATTAGAGCTTCATTCTCCAGATCAA
zika_bait-078	Variable	-1	-55.9	-162.35	45	75.8	TCACTGTCTTCCCTTTTTCAGCTGGTCTAAGGACCTTTACCACTTTGTTTTGGTATGTGTACTTGATTATGGCCAATGCCAAGGCCCTGTGCCCTTTCTCCATTTGGTTGGTGATTAGAG
zika_bait-079	Variable	-5.1	-96.2	-269.41	51.67	78.32	TCCCCAAGCTGTGGCTGACTAGCAGGCCTGACAACACTAAGATTGGTGCTTACAGCACTCCAGGTGTAGACCCTTCTTCACCCAAGTAGCGAACTTGGGTGGATAGGTAGTCCATGTACT
zika_bait-080	Variable	-1.08	-30.1	-85.82	52.5	79.59	CACGACAGTTTGCCTTTTGGCATGTGCGTCCTTGAACTCTACCAGTGCTTCTTTGTTGTTCCAGTGTGGAGTTCCGGTGTCTGCCCCAGCGTGCCAAGGTAATGGAATGTCGTGGAACCA
zika_bait-081	Variable	-2.12	-102.2	-295.96	48.33	76.81	AATGCTTTTCCAATGGTACTGCCACTCCTGTGCCAGTGGTGGGTGATCTTCTTCTCCCCGACTCCTATGACAATGTAAGAGTCCCCAAATGGTGGATCAAGTTCCAGCATCATCTTAGAG
zika_bait-082	Variable	-0.71	-26	-74.79	48.33	76.95	TGATGGCTGAGTGGCCCAGCTAAAGACTTGGGTATGATCAGATCACTCTCTTCTATTCCATCTGTCCACAATGTGTGGGACTTTGGCCATTCACATGTTTTCATCTCGATCAGGTGGGCC
zika_bait-083	Variable	-1	-36	-103.5	54.17	79.9	CTATGCCCTTGTTCCGCATCAAGACGAAAAAGATTCCCAGCGAGACTGTTCCCAGCAACCCCAAAAGCATAATGGTCTCTAGGGTCTCCGGCAATTGGGCCGCCGCGGCTTTGTAAGGTC
zika_bait-084	Variable	-1.78	-56.3	-161.23	55	80.45	TGAAGTGGTCACTGCATGTTGGACGGCTGGGGTAATGAAAGTTGTCAGGGCAGCATAGATGGCCCAAGCTGAGGCTGGCCGCAGGTCAATGTCCATTGAGAATCCTATGGTTGCCCCCTC
